# Supplementary material for: Specific Avenin Cross-Reactivity with G12 Antibody in a Wide Range of Current Oat Cultivars
Source: Foods. 2022 Feb 16;11(4):567. doi: 10.3390/foods11040567 (PMC8871486; doi:10.3390/foods11040567)
Supplement: Supplementary file 1 [file foods-11-00567-s001.zip › Suppl Table S2.xlsx]

## Sheet: List1
Suplemeted Tab 2. Two-year averages of oat cultivars (2018 - 2019) in the content of cross-reactive avenins based on standard and extrapolated calculations for the detection range below LOQ (2 - 4 mg.kg-1)
Cultivar	N	G12 (mg.kg-1)	St. Dev. (mg.kg-1)	RSD (%)	G12* (mg.kg-1)	St. Dev.* (mg.kg-1)	RSD* (%)
Aarre	8	6.95947	2.00608	28.8252	6.95947	2.00608	28.8252
Abel	8	4.49223	2.20854	49.1636	5.24223	1.29487	24.7007
AC Preaknes	8	8.9463	3.36875	37.6552	8.9463	3.36875	37.6552
Adam	8	7.1666	2.19632	30.6467	7.1666	2.19632	30.6467
Apollon	8	8.17894	4.07524	49.826	8.23808	4.00183	48.5772
APR166	8	10.9533	4.65999	42.5441	10.9533	4.65999	42.5441
Ardo	8	8.21916	1.64601	20.0265	8.21916	1.64601	20.0265
Atego	8	9.74562	8.12314	83.3517	10.6181	7.2026	67.8331
Auron	8	6.31168	4.3533	68.9722	7.12875	3.48075	48.8269
Auteuil	8	5.57513	0.802331	14.3913	5.57513	0.802331	14.3913
Avesativa ssp. nudisativa	8	12.8708	4.35269	33.8184	12.8708	4.35269	33.8184
Avesta	8	13.4984	3.99973	29.6311	13.4984	3.99973	29.6311
Azur	8	15.3548	2.97584	19.3804	15.3548	2.97584	19.3804
Banquo	8	9.88167	1.16763	11.8161	9.88167	1.16763	11.8161
Belinda	8	12.7966	4.15744	32.4886	12.7966	4.15744	32.4886
Bison	8	12.018	3.70191	30.803	12.018	3.70191	30.803
Black	8	7.7933	2.3159	29.7166	7.7933	2.3159	29.7166
Buggy	8	9.38092	2.28549	24.3632	9.38092	2.28549	24.3632
Canyon	8	6.99654	4.03944	57.7349	7.28154	3.7258	51.1678
Cavaliere	8	8.49272	2.37897	28.0119	8.49272	2.37897	28.0119
CC4146	8	11.0084	2.75093	24.9892	11.0084	2.75093	24.9892
CDC Boyer	8	10.8685	2.02454	18.6275	10.8685	2.02454	18.6275
Classic	8	3.9875	2.16947	54.4069	4.9875	1.14308	22.9188
Coach	8	14.5188	3.55088	24.4571	14.5188	3.55088	24.4571
Creole	8	3.82841	1.10432	28.8454	4.29589	0.812927	18.9234
Cyril	8	10.815	4.02119	37.1816	10.815	4.02119	37.1816
Český žlutý	8	10.7772	4.99779	46.3739	10.7772	4.99779	46.3739
Dalimil	8	4.27831	2.60685	60.9318	5.115	1.98175	38.7438
David	8	9.98221	5.55763	55.6753	9.98221	5.55763	55.6753
Debyut	8	7.16788	5.71588	79.743	8.035	4.87589	60.6831
Diadém	8	6.17125	4.76067	77.1427	7.17125	3.7779	52.6812
Dominik	8	3.23496	0.806731	24.9379	4.01239	0.027853	0.694176
Drummer	8	6.52918	4.47512	68.5403	7.32	3.64267	49.7633
Dukat	8	3.66626	1.6769	45.7387	4.52251	0.899873	19.8976
Ebene	8	5.76042	3.48902	60.5689	6.405	2.78931	43.549
Efendi	8	5.47241	4.20049	76.7577	5.68339	4.09213	72.0016
Efesos	8	9.04524	4.13149	45.6759	9.04524	4.13149	45.6759
Espresso	8	8.62091	5.03191	58.3686	8.66841	4.97995	57.4494
Euro	8	14.3121	2.04616	14.2967	14.3121	2.04616	14.2967
Expander	8	4.08166	0.814013	19.9432	4.3325	0.621789	14.3517
Expo	8	4.38415	0.82346	18.7827	4.4854	0.731669	16.3122
Flamingsnova	8	5.09742	2.03533	39.9287	5.3025	1.8553	34.9891
Flämingsprofi	8	9.60933	3.74394	38.9615	9.60933	3.74394	38.9615
Florian	8	9.92429	2.35392	23.7188	9.92429	2.35392	23.7188
Freddy	8	4.42207	1.22698	27.7467	4.69864	0.971738	20.6812
Gana	8	7.99734	3.26816	40.8656	7.99734	3.26816	40.8656
Garland	8	5.14969	2.70446	52.5169	5.63125	2.26233	40.1746
GK Iringo	8	9.52799	7.56081	79.3537	10.2225	6.83107	66.8238
Gregor	8	7.29999	4.27981	58.6276	7.79999	3.62171	46.4322
Husky	8	3.44087	0.853	24.7902	4.12402	0.269298	6.52998
Hynek	8	11.8018	1.04415	8.8474	11.8018	1.04415	8.8474
Ivore	8	7.83296	2.75112	35.1224	7.83296	2.75112	35.1224
Izak	8	8.80825	1.0736	12.1886	8.80825	1.0736	12.1886
Jaak	8	8.57662	3.87852	45.222	8.57662	3.87852	45.222
Jawor	8	9.74375	8.29039	85.0841	10.7438	7.22311	67.2308
Jim	8	2.73875	0.817617	29.8537	4	0	0
Johanna	8	9.41875	8.26773	87.7795	10.4187	7.24852	69.5719
Kalle	8	6.04946	3.50557	57.9484	6.49625	3.08089	47.4257
Kamil	8	10.2296	3.68778	36.0502	10.2296	3.68778	36.0502
Katri	8	7.56518	5.19597	68.6827	7.90472	4.843	61.2672
Kermit	8	7.85584	6.35006	80.8323	8.2875	5.98024	72.1598
Kertag	8	5.46606	2.5594	46.8235	5.77857	2.2181	38.3848
Korok	8	5.90783	3.23484	54.7552	6.43	2.68815	41.8064
KWS Contender	8	11.2631	2.10085	18.6525	11.2631	2.10085	18.6525
Lennon	8	13.1398	2.74276	20.8737	13.1398	2.74276	20.8737
Leo	8	13.2131	3.12225	23.6299	13.2131	3.12225	23.6299
Lidya	8	4.90284	2.82098	57.5376	5.74875	1.92213	33.4356
Longchamp	8	6.36458	3.90894	61.4171	6.99078	3.19679	45.7287
Maelor	8	8.64326	3.64918	42.2199	8.64326	3.64918	42.2199
Maldwyn	8	4.218	1.46508	34.7341	4.5885	1.21935	26.5739
Marco Polo	8	6.37221	1.32072	20.7262	6.37221	1.32072	20.7262
Maris Oberon	8	3.46624	0.841995	24.2913	4.0975	0.159082	3.88242
Martin	8	3.97782	1.21753	30.608	4.39625	0.878829	19.9904
Max	8	9.39914	4.3134	45.8914	9.39914	4.3134	45.8914
Mediteran	8	4.44206	2.01302	45.3173	5.03295	1.4161	28.1366
Melys	8	5.86933	2.62988	44.8071	6.08058	2.40207	39.5039
Milton	8	5.59368	4.44699	79.5004	5.70173	4.39485	77.0792
Mojacar	8	4.02533	0.852366	21.1751	4.33625	0.602801	13.9014
Myriane	8	6.12194	2.54945	41.6445	6.23131	2.41789	38.8022
Navaro	8	4.38782	2.75896	62.8777	4.98608	2.38506	47.8343
Neklan	8	6.71362	1.75777	26.1821	6.71362	1.75777	26.1821
Norbert	8	8.62669	2.43001	28.1685	8.62669	2.43001	28.1685
Nordstern	8	4.60916	1.10898	24.0603	4.83666	0.833739	17.2379
OA 504-5	8	6.28084	2.94447	46.8802	6.57459	2.59908	39.5322
Obelisk	8	4.02029	1.32938	33.0668	4.54404	0.729965	16.0642
Oberon	8	9.7727	2.00287	20.4946	9.7727	2.00287	20.4946
Ogle	8	6.95226	2.42499	34.8807	6.95226	2.42499	34.8807
Oliver	8	7.89431	2.2745	28.8119	7.89431	2.2745	28.8119
Otakar	8	4.90638	1.68487	34.3404	5.20513	1.37687	26.4521
Otee	8	4.5687	2.19778	48.1052	4.78049	2.0909	43.7383
Pan	8	5.33838	3.68111	68.9555	6.33838	2.6576	41.9287
Patrik	8	5.31661	3.59487	67.6159	6.24786	2.66737	42.6925
Pennlo	8	4.8001	3.04596	63.4563	5.8001	2.00512	34.5705
Polaris	8	4.95844	3.02445	60.9961	5.32898	2.80002	52.5432
Poncho	8	5.7159	4.0438	70.7466	6.7159	3.00028	44.6744
Poseidon	8	7.09855	6.17387	86.9737	8.09855	5.25412	64.8772
Prairie	8	3.02153	0.530062	17.5428	4	0	0
Pusahybrid	8	6.54225	3.8246	58.46	7.246	2.90684	40.1165
Radius	8	2.72214	0.82208	30.1998	4	0	0
Ranch	8	6.65953	3.72007	55.8609	7.05703	3.23599	45.8549
Raven	8	5.07479	2.72356	53.6684	5.78479	1.95287	33.7587
Riel	8	7.62773	1.19853	15.7128	7.62773	1.19853	15.7128
Rogar 8	8	4.97054	0.988501	19.8872	5.03304	0.898279	17.8476
Roope	8	5.66959	4.02249	70.9485	6.66959	2.98925	44.8192
Rozmar	8	4.36271	2.3306	53.4209	5.25146	1.39699	26.6019
Sagar	8	4.09853	2.08616	50.9002	4.98728	1.18685	23.7975
Salo	8	5.6647	3.66099	64.6282	6.22345	3.15457	50.6885
Salomon	8	5.02918	2.86034	56.8749	5.82543	2.00987	34.5018
Sang	8	4.01708	2.33335	58.0857	4.96958	1.51039	30.3926
Santini	8	4.85373	3.57498	73.6542	5.63701	3.03497	53.8401
Saul	8	4.65791	2.18553	46.9209	5.29666	1.45508	27.4716
Scorpion	8	7.93296	2.38454	30.0587	7.93296	2.38454	30.0587
Seldon	8	6.37579	4.7742	74.8802	7.37579	3.73284	50.6094
SG-K 144228	8	6.3099	2.29343	36.3466	6.34607	2.24843	35.4304
SG-K 16369	8	7.0385	3.29078	46.754	7.0385	3.29078	46.754
SG-K 16370	8	2.81106	0.507986	18.071	4	0	0
SG-K 16654	8	5.15474	3.34372	64.8669	5.69232	2.90901	51.1041
SG-K 6027	8	6.65169	3.84116	57.7471	7.20694	3.16749	43.9505
Shadow	8	3.9952	2.27243	56.8791	4.9952	1.3215	26.4553
Sirene**	8	159.45	192.151	120.509	159.45	192.151	120.509
Somesan	8	5.63277	4.07633	72.3682	6.63277	3.07504	46.3614
Tibor	8	5.87129	3.81625	64.9986	5.95879	3.76128	63.1216
Tjumenski golozernői	8	4.73185	0.9992	21.1165	4.7821	0.948078	19.8255
Tucana	8	5.49767	1.32841	24.1631	5.51392	1.30627	23.6903
Valiant	8	6.96228	4.50033	64.6387	7.46228	3.92924	52.6547
Veles	8	6.0849	1.03482	17.0064	6.0849	1.03482	17.0064
Veli	8	8.0066	2.21018	27.6044	8.0066	2.21018	27.6044
Vok	8	5.46743	2.37416	43.4237	5.53118	2.3197	41.9386
Walderm	8	7.41688	4.72248	63.672	7.4822	4.66499	62.3478
Yty	8	10.2425	1.90526	18.6015	10.2425	1.90526	18.6015
Zlaťák	8	8.59781	2.08685	24.2719	8.59781	2.08685	24.2719
Zuton	8	5.73304	1.47903	25.7984	5.82985	1.30973	22.4659
*The lower values below LOQ (2 - 4 mg.kg-1) were achieved by extrapolated calculation based on the original calibration
Based on the extrapolated calculation, the color-highlighted varieties showed lower RSD values (<31%) and mutually contrasting contents of reactive avenins (blue: ≤ 5.6 mg.kg-1; red: ≥ 11 mg.kg-1)
**Sirene cultivar due to the detected mean value 309.4 mg.kg-1 from 2018 was not taken account for next selection
